# Supplementary material for: The Gastric Microbiome Communities and Endoscopic Mucosal Morphologies Associated with Premalignant Conditions
Source: Microorganisms. 2025 Oct 30;13(11):2499. doi: 10.3390/microorganisms13112499 (PMC12654504; doi:10.3390/microorganisms13112499)
Supplement: Supplementary file 1 [file microorganisms-13-02499-s001.zip]

Archive with 1 entries (1 files):
- microorganisms-3911767-supplementary.pdf
